# Supplementary material for: A Controlled Clinical Trial on the Effects of Aquatic Exercise on Cognitive Functions in Community-Dwelling Older Adults
Source: Brain Sci. 2024 Jul 13;14(7):703. doi: 10.3390/brainsci14070703 (PMC11275130; doi:10.3390/brainsci14070703)
Supplement: Supplementary file 1 [file brainsci-14-00703-s001.zip]

Archive with 6 entries (6 files):
- Additional file 1_SPIRITChecklist.pdf
- Additional file 2_Interview Guide.pdf
- Additional file 3_Fidelity Checklist_Self-Rating.pdf
- Additional file 4_FidelityChecklist_Independent-Rating.pdf
- Additional File 5_Consent form_Focus group interview.pdf
- Additional File 6_Consent form_Efficacy study.pdf
